# Supplementary material for: Proteomic and Biochemical Approaches Elucidate the Role of Millimeter-Wave Irradiation in Wheat Growth under Flooding Stress
Source: Int J Mol Sci. 2022 Sep 8;23(18):10360. doi: 10.3390/ijms231810360 (PMC9499361; doi:10.3390/ijms231810360)
Supplement: Supplementary file 1 [file ijms-23-10360-s001.zip]

Archive with 3 entries (3 files):
- rev Supplemental Figures.pdf
- rev Supplemental Table S1.pdf
- rev Supplemental Tables S2-5.xlsx
